# Supplementary material for: A zinc-free alternative ribosomal protein RpsN.2 confers survival advantage to group A streptococcus during Zn scarcity
Source: Infect Immun. 2025 Nov 18;93(12):e00442-25. doi: 10.1128/iai.00442-25 (PMC12707111; doi:10.1128/iai.00442-25)
Supplement: Table S1 — Reference genomes used in this study. [file iai.00442-25-s0002.xlsx]

## Sheet: TableS1_reference_genomes
Table S1. List of reference genomes used in this study
Species	Status	Genbank_assembly	Strain_name
Lactococcus lactis	outgroup	GCA_003176835.1	14B4
Streptococcus salivarius	commensal	GCA_000253315.1	JIM8777
Streptococcus vestibularis	commensal	GCA_900636445.1	NCTC 12167
Streptococcus mutans	pathogen	GCA_019048645.1	FDAARGOS 1458
Streptococcus pyogenes	pathogen	GCA_900475035.1	NCTC 12064
Streptococcus intermedius	commensal	GCA_900475975.1	NCTC 11324
Streptococcus anginosus	commensal	GCA_900636475.1	NCTC 10713
Streptococcus gordonii	commensal	GCA_019046945.1	FDAARGOS 1454
Streptococcus sanguinis	commensal	GCA_900475505.1	NCTC 7863
Streptococcus cristatus	commensal	GCA_900475445.1	NCTC 12479
Streptococcus parasanguinis	commensal	GCA_000164675.2	ATCC 15912
Streptococcus infantis	commensal	GCA_000187465.1	ATCC 700779
Streptococcus oralis	commensal	GCA_900637025.1	NCTC 11427
Streptococcus mitis	commensal	GCA_001281025.1	KCOM 1350
Streptococcus pseudopneumoniae	commensal	GCA_000221985.1	IS7493
Streptococcus pneumoniae	pathogen	GCA_001457635.1	NCTC 7465
