# Supplementary material for: A zinc-free alternative ribosomal protein RpsN.2 confers survival advantage to group A streptococcus during Zn scarcity
Source: Infect Immun. 2025 Nov 18;93(12):e00442-25. doi: 10.1128/iai.00442-25 (PMC12707111; doi:10.1128/iai.00442-25)
Supplement: Table S2 — Orthologous groups of the AdcR regulon gene products. [file iai.00442-25-s0003.xlsx]

## Sheet: TableS2_orthologous_groups.tsv
Table S2. List of orthologous group of the AdcR regulon genes
Species	ProteinID	OrthologousGroup	Gene Family	PF04270.18_evalue	CXXC2_Zn-binding-motif
L. lactis	AWN65910.1	AdcA	AdcA
S. anginosus	VED98422.1	AdcA	AdcA
S. cristatus	SQG31513.1	AdcA	AdcA
S. gordonii	QWZ57199.1	AdcA	AdcA
S. infantis	EFX37660.1	AdcA	AdcA
S. intermedius	SQH51127.1	AdcA	AdcA
S. mitis	ALD67334.1	AdcA	AdcA
S. mutans	QXB89150.1	AdcA	AdcA
S. oralis	VEF79837.1	AdcA	AdcA
S. parasanguinis	AEH56654.1	AdcA	AdcA
S. pneumoniae	COT09286.1	AdcA	AdcA
S. pseudopneumoniae	AEL11619.1	AdcA	AdcA
S. pyogenes	SQF23390.1	AdcA	AdcA
S. salivarius	CCB95522.1	AdcA	AdcA
S. sanguinis	SQG31255.1	AdcA	AdcA
S. vestibularis	VED87766.1	AdcA	AdcA
L. lactis	AWN66820.1	AdcAII	AdcA
S. anginosus	VED97555.1	AdcAII	AdcA
S. cristatus	SQG32183.1	AdcAII	AdcA
S. gordonii	QWZ58478.1	AdcAII	AdcA
S. infantis	EFX37140.1	AdcAII	AdcA
S. intermedius	SQH52076.1	AdcAII	AdcA
S. mitis	ALD68060.1	AdcAII	AdcA
S. oralis	VEF78898.1	AdcAII	AdcA
S. parasanguinis	AEH55130.1	AdcAII	AdcA
S. pneumoniae	COT22746.1	AdcAII	AdcA
S. pseudopneumoniae	AEL10444.1	AdcAII	AdcA
S. pyogenes	SQF23734.1	AdcAII	AdcA
S. sanguinis	SQG29577.1	AdcAII	AdcA
L. lactis	AWN66818.1	AdcB	AdcB
S. anginosus	VED98423.1	AdcB	AdcB
S. cristatus	SQG31512.1	AdcB	AdcB
S. gordonii	QWZ57200.1	AdcB	AdcB
S. infantis	EFX37659.1	AdcB	AdcB
S. intermedius	SQH51126.1	AdcB	AdcB
S. mitis	ALD67333.1	AdcB	AdcB
S. mutans	QXB88606.1	AdcB	AdcB
S. oralis	VEF79838.1	AdcB	AdcB
S. parasanguinis	AEH56653.1	AdcB	AdcB
S. pneumoniae	COT09265.1	AdcB	AdcB
S. pseudopneumoniae	AEL11620.1	AdcB	AdcB
S. pyogenes	SQF22320.1	AdcB	AdcB
S. salivarius	CCB94538.1	AdcB	AdcB
S. sanguinis	SQG31256.1	AdcB	AdcB
S. vestibularis	VED86657.1	AdcB	AdcB
L. lactis	AWN66819.1	AdcC	AdcC
S. anginosus	VED98424.1	AdcC	AdcC
S. cristatus	SQG31511.1	AdcC	AdcC
S. gordonii	QWZ57201.1	AdcC	AdcC
S. infantis	EFX37658.1	AdcC	AdcC
S. intermedius	SQH51125.1	AdcC	AdcC
S. mitis	ALD67332.1	AdcC	AdcC
S. mutans	QXB88605.1	AdcC	AdcC
S. oralis	VEF79839.1	AdcC	AdcC
S. parasanguinis	AEH56652.1	AdcC	AdcC
S. pneumoniae	COT09208.1	AdcC	AdcC
S. pseudopneumoniae	AEL11621.1	AdcC	AdcC
S. pyogenes	SQF22319.1	AdcC	AdcC
S. salivarius	CCB94537.1	AdcC	AdcC
S. sanguinis	SQG31257.1	AdcC	AdcC
S. vestibularis	VED86656.1	AdcC	AdcC
L. lactis	AWN66821.1	AdcR	AdcR
S. anginosus	VED98425.1	AdcR	AdcR
S. cristatus	SQG31510.1	AdcR	AdcR
S. gordonii	QWZ57202.1	AdcR	AdcR
S. infantis	EFX37657.1	AdcR	AdcR
S. intermedius	SQH51124.1	AdcR	AdcR
S. mitis	ALD67331.1	AdcR	AdcR
S. mutans	QXB88604.1	AdcR	AdcR
S. oralis	VEF79840.1	AdcR	AdcR
S. parasanguinis	AEH56651.1	AdcR	AdcR
S. pneumoniae	COT09189.1	AdcR	AdcR
S. pseudopneumoniae	AEL11622.1	AdcR	AdcR
S. pyogenes	SQF22318.1	AdcR	AdcR
S. salivarius	CCB94536.1	AdcR	AdcR
S. sanguinis	SQG31258.1	AdcR	AdcR
S. vestibularis	VED86655.1	AdcR	AdcR
S. cristatus	SQG32184.1	Pht 1	Htp	7.7e-62
S. gordonii	QWZ58477.1	Pht 1	Htp	4e-60
S. infantis	EFX37141.1	Pht 1	Htp	1.7e-98
S. oralis	VEF78899.1	Pht 1	Htp	4.3e-61
S. parasanguinis	AEH55131.1	Pht 1	Htp	7.3e-61
S. pseudopneumoniae	AEL10446.1	Pht 1	Htp	1.8e-72
S. sanguinis	SQG30453.1	Pht 1	Htp	2.5e-70
S. anginosus	VED97556.1	Pht 2	Htp	3.7e-70
S. intermedius	SQH52075.1	Pht 2	Htp	1e-71
S. mitis	ALD68061.1	Pht 2	Htp	1.5e-120
S. oralis	VEF78897.1	Pht 2	Htp	1.2e-76
S. pneumoniae	COT22743.1	Pht 2	Htp	6.2e-79
S. pseudopneumoniae	AEL10445.1	Pht 2	Htp	3.9e-119
S. pyogenes	SQF23733.1	Pht 2	Htp	4.5e-74
S. sanguinis	SQG29576.1	Pht 2	Htp	5e-77
S. pneumoniae	COT22135.1	Pht 3	Htp	2.5e-78
S. pneumoniae	COT22141.1	Pht 4	Htp	7.3e-73
S. pneumoniae	COT22740.1	Pht 5	Htp	2.3e-85
S. pneumoniae	COT22732.1	Pht 6	Htp	3.6e-36
S. intermedius	SQH51827.1	InlA	InlA	1.1e-31
S. pyogenes	SQF22904.1	InlA	InlA	1.5e-20
L. lactis	AWN66791.1	RpsN	RpsN		CERC,CRIC
S. cristatus	SQG31493.1	RpsN	RpsN		CEKC,CRVC
S. gordonii	QWZ57861.1	RpsN	RpsN		CEKC,CRVC
S. infantis	EFX36203.1	RpsN	RpsN		CERC,CRVC
S. intermedius	SQH52680.1	RpsN	RpsN		CEKC,CRVC
S. mitis	ALD67437.1	RpsN	RpsN		CEKC,CRVC
S. mutans	QXB88290.1	RpsN	RpsN		CEKC,CRVC
S. oralis	VEF79730.1	RpsN	RpsN		CEKC,CRVC
S. parasanguinis	AEH56631.1	RpsN	RpsN		CERC,CRVC
S. pyogenes	SQF22301.1	RpsN	RpsN		CEKC,CRVC
S. salivarius	CCB96269.1	RpsN	RpsN		CERC,CRVC
S. sanguinis	SQG31273.1	RpsN	RpsN		CEKC,CRVC
S. vestibularis	VED89748.1	RpsN	RpsN		CERC,CRVC
L. lactis	AWN65453.1	RpsN2	RpsN
S. pneumoniae	COT02165.1	RpsN2	RpsN
S. pseudopneumoniae	AEL09812.1	RpsN2	RpsN
S. pyogenes	SQF22490.1	RpsN2	RpsN
