# Supplementary material for: A zinc-free alternative ribosomal protein RpsN.2 confers survival advantage to group A streptococcus during Zn scarcity
Source: Infect Immun. 2025 Nov 18;93(12):e00442-25. doi: 10.1128/iai.00442-25 (PMC12707111; doi:10.1128/iai.00442-25)
Supplement: Table S3 — Prevalence of RpsN and RpsN2 copies within the Streptococcus genus and species. [file iai.00442-25-s0004.xlsx]

## Sheet: rpsN_rpsN2_prevalence_in_strept
Supplementary table S3. Prevalence of RpsN and RpsN2 copies within the streptococcus genus and species
species_code	species_name	total_genomes	nbgenomes_with_RpsN	nb_genomes_with_RpsN2	RpsN_persistence	RpsN2_persistence
STPY001	Streptococcus pyogenes	264	264	264	100	100
STPN001	Streptococcus pneumoniae	144	1	143	0.69	99.31
STDY001	Streptococcus dysgalactiae	37	37	37	100	100
STMU002	Streptococcus mutans	24	24	0	100	0
STOR001	Streptococcus oralis	19	19	0	100	0
STSA001	Streptococcus salivarius	19	19	0	100	0
STAN001	Streptococcus anginosus	17	17	0	100	0
STGO001	Streptococcus gordonii	13	13	0	100	0
STMI002	Streptococcus mitis	9	9	0	100	0
STIN001	Streptococcus intermedius	7	7	0	100	0
STSA002	Streptococcus sanguinis	7	6	1	85.71	14.29
STCR001	Streptococcus cristatus	4	4	0	100	0
STPA007	Streptococcus parasanguinis	2	2	0	100	0
STPS003	Streptococcus pseudopneumoniae	1	0	1	0	100
STVE001	Streptococcus vestibularis	1	1	0	100	0
STVI004	Streptococcus viridans	1	1	0	100	0
