# Supplementary material for: A zinc-free alternative ribosomal protein RpsN.2 confers survival advantage to group A streptococcus during Zn scarcity
Source: Infect Immun. 2025 Nov 18;93(12):e00442-25. doi: 10.1128/iai.00442-25 (PMC12707111; doi:10.1128/iai.00442-25)
Supplement: Table S4 — All-vs-all BLAST results for rpsN and rpsN.2 sequences. [file iai.00442-25-s0005.xlsx]

## Sheet: RpsN_family_all_vs_all
Supplementary table S4. The all-vs-all BLAST results for rpsN and rpsN.2 sequences
qseqid	sseqid	pident	length	mismatch	gapopen	qstart	qend	sstart	send	evalue	bitscore
Spneumoniae_RpsN2_COT02165.1	Spseudopneumoniae_RpsN2_AEL09812.1	100	89	0	0	1	89	1	89	2.15e-66	183
Spneumoniae_RpsN2_COT02165.1	Spneumoniae_RpsN2_COT02165.1	100	89	0	0	1	89	1	89	2.15e-66	183
Spseudopneumoniae_RpsN2_AEL09812.1	Spseudopneumoniae_RpsN2_AEL09812.1	100	89	0	0	1	89	1	89	2.15e-66	183
Spseudopneumoniae_RpsN2_AEL09812.1	Spneumoniae_RpsN2_COT02165.1	100	89	0	0	1	89	1	89	2.15e-66	183
Spyogenes_RpsN2_SQF22490.1	Spyogenes_RpsN2_SQF22490.1	100	89	0	0	1	89	1	89	6.09e-66	182
Llactis_RpsN2_AWN65453.1	Llactis_RpsN2_AWN65453.1	100	89	0	0	1	89	1	89	5.48e-65	179
Llactis_RpsN2_AWN65453.1	Spyogenes_RpsN2_SQF22490.1	67.416	89	29	0	1	89	1	89	1.35e-46	133
Llactis_RpsN_AWN66791.1	Llactis_RpsN_AWN66791.1	100	61	0	0	1	61	1	61	4.78e-45	127
Scristatus_RpsN_SQG31493.1	Ssanguinis_RpsN_SQG31273.1	100	61	0	0	1	61	1	61	4.62e-45	127
Scristatus_RpsN_SQG31493.1	Soralis_RpsN_VEF79730.1	100	61	0	0	1	61	1	61	4.62e-45	127
Scristatus_RpsN_SQG31493.1	Smitis_RpsN_ALD67437.1	100	61	0	0	1	61	1	61	4.62e-45	127
Scristatus_RpsN_SQG31493.1	Sintermedius_RpsN_SQH52680.1	100	61	0	0	1	61	1	61	4.62e-45	127
Scristatus_RpsN_SQG31493.1	Sgordonii_RpsN_QWZ57861.1	100	61	0	0	1	61	1	61	4.62e-45	127
Scristatus_RpsN_SQG31493.1	Scristatus_RpsN_SQG31493.1	100	61	0	0	1	61	1	61	4.62e-45	127
Sgordonii_RpsN_QWZ57861.1	Ssanguinis_RpsN_SQG31273.1	100	61	0	0	1	61	1	61	4.62e-45	127
Sgordonii_RpsN_QWZ57861.1	Soralis_RpsN_VEF79730.1	100	61	0	0	1	61	1	61	4.62e-45	127
Sgordonii_RpsN_QWZ57861.1	Smitis_RpsN_ALD67437.1	100	61	0	0	1	61	1	61	4.62e-45	127
Sgordonii_RpsN_QWZ57861.1	Sintermedius_RpsN_SQH52680.1	100	61	0	0	1	61	1	61	4.62e-45	127
Sgordonii_RpsN_QWZ57861.1	Sgordonii_RpsN_QWZ57861.1	100	61	0	0	1	61	1	61	4.62e-45	127
Sgordonii_RpsN_QWZ57861.1	Scristatus_RpsN_SQG31493.1	100	61	0	0	1	61	1	61	4.62e-45	127
Sinfantis_RpsN_EFX36203.1	Svestibularis_RpsN_VED89748.1	100	61	0	0	1	61	1	61	3.92e-45	127
Sinfantis_RpsN_EFX36203.1	Sparasanguinis_RpsN_AEH56631.1	100	61	0	0	1	61	1	61	3.92e-45	127
Sinfantis_RpsN_EFX36203.1	Sinfantis_RpsN_EFX36203.1	100	61	0	0	1	61	1	61	3.92e-45	127
Sintermedius_RpsN_SQH52680.1	Ssanguinis_RpsN_SQG31273.1	100	61	0	0	1	61	1	61	4.62e-45	127
Sintermedius_RpsN_SQH52680.1	Soralis_RpsN_VEF79730.1	100	61	0	0	1	61	1	61	4.62e-45	127
Sintermedius_RpsN_SQH52680.1	Smitis_RpsN_ALD67437.1	100	61	0	0	1	61	1	61	4.62e-45	127
Sintermedius_RpsN_SQH52680.1	Sintermedius_RpsN_SQH52680.1	100	61	0	0	1	61	1	61	4.62e-45	127
Sintermedius_RpsN_SQH52680.1	Sgordonii_RpsN_QWZ57861.1	100	61	0	0	1	61	1	61	4.62e-45	127
Sintermedius_RpsN_SQH52680.1	Scristatus_RpsN_SQG31493.1	100	61	0	0	1	61	1	61	4.62e-45	127
Smitis_RpsN_ALD67437.1	Ssanguinis_RpsN_SQG31273.1	100	61	0	0	1	61	1	61	4.62e-45	127
Smitis_RpsN_ALD67437.1	Soralis_RpsN_VEF79730.1	100	61	0	0	1	61	1	61	4.62e-45	127
Smitis_RpsN_ALD67437.1	Smitis_RpsN_ALD67437.1	100	61	0	0	1	61	1	61	4.62e-45	127
Smitis_RpsN_ALD67437.1	Sintermedius_RpsN_SQH52680.1	100	61	0	0	1	61	1	61	4.62e-45	127
Smitis_RpsN_ALD67437.1	Sgordonii_RpsN_QWZ57861.1	100	61	0	0	1	61	1	61	4.62e-45	127
Smitis_RpsN_ALD67437.1	Scristatus_RpsN_SQG31493.1	100	61	0	0	1	61	1	61	4.62e-45	127
Soralis_RpsN_VEF79730.1	Ssanguinis_RpsN_SQG31273.1	100	61	0	0	1	61	1	61	4.62e-45	127
Soralis_RpsN_VEF79730.1	Soralis_RpsN_VEF79730.1	100	61	0	0	1	61	1	61	4.62e-45	127
Soralis_RpsN_VEF79730.1	Smitis_RpsN_ALD67437.1	100	61	0	0	1	61	1	61	4.62e-45	127
Soralis_RpsN_VEF79730.1	Sintermedius_RpsN_SQH52680.1	100	61	0	0	1	61	1	61	4.62e-45	127
Soralis_RpsN_VEF79730.1	Sgordonii_RpsN_QWZ57861.1	100	61	0	0	1	61	1	61	4.62e-45	127
Soralis_RpsN_VEF79730.1	Scristatus_RpsN_SQG31493.1	100	61	0	0	1	61	1	61	4.62e-45	127
Sparasanguinis_RpsN_AEH56631.1	Svestibularis_RpsN_VED89748.1	100	61	0	0	1	61	1	61	3.92e-45	127
Sparasanguinis_RpsN_AEH56631.1	Sparasanguinis_RpsN_AEH56631.1	100	61	0	0	1	61	1	61	3.92e-45	127
Sparasanguinis_RpsN_AEH56631.1	Sinfantis_RpsN_EFX36203.1	100	61	0	0	1	61	1	61	3.92e-45	127
Ssanguinis_RpsN_SQG31273.1	Ssanguinis_RpsN_SQG31273.1	100	61	0	0	1	61	1	61	4.62e-45	127
Ssanguinis_RpsN_SQG31273.1	Soralis_RpsN_VEF79730.1	100	61	0	0	1	61	1	61	4.62e-45	127
Ssanguinis_RpsN_SQG31273.1	Smitis_RpsN_ALD67437.1	100	61	0	0	1	61	1	61	4.62e-45	127
Ssanguinis_RpsN_SQG31273.1	Sintermedius_RpsN_SQH52680.1	100	61	0	0	1	61	1	61	4.62e-45	127
Ssanguinis_RpsN_SQG31273.1	Sgordonii_RpsN_QWZ57861.1	100	61	0	0	1	61	1	61	4.62e-45	127
Ssanguinis_RpsN_SQG31273.1	Scristatus_RpsN_SQG31493.1	100	61	0	0	1	61	1	61	4.62e-45	127
Svestibularis_RpsN_VED89748.1	Svestibularis_RpsN_VED89748.1	100	61	0	0	1	61	1	61	3.92e-45	127
Svestibularis_RpsN_VED89748.1	Sparasanguinis_RpsN_AEH56631.1	100	61	0	0	1	61	1	61	3.92e-45	127
Svestibularis_RpsN_VED89748.1	Sinfantis_RpsN_EFX36203.1	100	61	0	0	1	61	1	61	3.92e-45	127
Scristatus_RpsN_SQG31493.1	Svestibularis_RpsN_VED89748.1	98.361	61	1	0	1	61	1	61	1.03e-44	126
Scristatus_RpsN_SQG31493.1	Sparasanguinis_RpsN_AEH56631.1	98.361	61	1	0	1	61	1	61	1.03e-44	126
Scristatus_RpsN_SQG31493.1	Sinfantis_RpsN_EFX36203.1	98.361	61	1	0	1	61	1	61	1.03e-44	126
Sgordonii_RpsN_QWZ57861.1	Svestibularis_RpsN_VED89748.1	98.361	61	1	0	1	61	1	61	1.03e-44	126
Sgordonii_RpsN_QWZ57861.1	Sparasanguinis_RpsN_AEH56631.1	98.361	61	1	0	1	61	1	61	1.03e-44	126
Sgordonii_RpsN_QWZ57861.1	Sinfantis_RpsN_EFX36203.1	98.361	61	1	0	1	61	1	61	1.03e-44	126
Sinfantis_RpsN_EFX36203.1	Ssanguinis_RpsN_SQG31273.1	98.361	61	1	0	1	61	1	61	1.03e-44	126
Sinfantis_RpsN_EFX36203.1	Soralis_RpsN_VEF79730.1	98.361	61	1	0	1	61	1	61	1.03e-44	126
Sinfantis_RpsN_EFX36203.1	Smitis_RpsN_ALD67437.1	98.361	61	1	0	1	61	1	61	1.03e-44	126
Sinfantis_RpsN_EFX36203.1	Sintermedius_RpsN_SQH52680.1	98.361	61	1	0	1	61	1	61	1.03e-44	126
Sinfantis_RpsN_EFX36203.1	Sgordonii_RpsN_QWZ57861.1	98.361	61	1	0	1	61	1	61	1.03e-44	126
Sinfantis_RpsN_EFX36203.1	Scristatus_RpsN_SQG31493.1	98.361	61	1	0	1	61	1	61	1.03e-44	126
Sintermedius_RpsN_SQH52680.1	Svestibularis_RpsN_VED89748.1	98.361	61	1	0	1	61	1	61	1.03e-44	126
Sintermedius_RpsN_SQH52680.1	Sparasanguinis_RpsN_AEH56631.1	98.361	61	1	0	1	61	1	61	1.03e-44	126
Sintermedius_RpsN_SQH52680.1	Sinfantis_RpsN_EFX36203.1	98.361	61	1	0	1	61	1	61	1.03e-44	126
Smitis_RpsN_ALD67437.1	Svestibularis_RpsN_VED89748.1	98.361	61	1	0	1	61	1	61	1.03e-44	126
Smitis_RpsN_ALD67437.1	Sparasanguinis_RpsN_AEH56631.1	98.361	61	1	0	1	61	1	61	1.03e-44	126
Smitis_RpsN_ALD67437.1	Sinfantis_RpsN_EFX36203.1	98.361	61	1	0	1	61	1	61	1.03e-44	126
Soralis_RpsN_VEF79730.1	Svestibularis_RpsN_VED89748.1	98.361	61	1	0	1	61	1	61	1.03e-44	126
Soralis_RpsN_VEF79730.1	Sparasanguinis_RpsN_AEH56631.1	98.361	61	1	0	1	61	1	61	1.03e-44	126
Soralis_RpsN_VEF79730.1	Sinfantis_RpsN_EFX36203.1	98.361	61	1	0	1	61	1	61	1.03e-44	126
Sparasanguinis_RpsN_AEH56631.1	Ssanguinis_RpsN_SQG31273.1	98.361	61	1	0	1	61	1	61	1.03e-44	126
Sparasanguinis_RpsN_AEH56631.1	Soralis_RpsN_VEF79730.1	98.361	61	1	0	1	61	1	61	1.03e-44	126
Sparasanguinis_RpsN_AEH56631.1	Smitis_RpsN_ALD67437.1	98.361	61	1	0	1	61	1	61	1.03e-44	126
Sparasanguinis_RpsN_AEH56631.1	Sintermedius_RpsN_SQH52680.1	98.361	61	1	0	1	61	1	61	1.03e-44	126
Sparasanguinis_RpsN_AEH56631.1	Sgordonii_RpsN_QWZ57861.1	98.361	61	1	0	1	61	1	61	1.03e-44	126
Sparasanguinis_RpsN_AEH56631.1	Scristatus_RpsN_SQG31493.1	98.361	61	1	0	1	61	1	61	1.03e-44	126
Ssanguinis_RpsN_SQG31273.1	Svestibularis_RpsN_VED89748.1	98.361	61	1	0	1	61	1	61	1.03e-44	126
Ssanguinis_RpsN_SQG31273.1	Sparasanguinis_RpsN_AEH56631.1	98.361	61	1	0	1	61	1	61	1.03e-44	126
Ssanguinis_RpsN_SQG31273.1	Sinfantis_RpsN_EFX36203.1	98.361	61	1	0	1	61	1	61	1.03e-44	126
Svestibularis_RpsN_VED89748.1	Ssanguinis_RpsN_SQG31273.1	98.361	61	1	0	1	61	1	61	1.03e-44	126
Svestibularis_RpsN_VED89748.1	Soralis_RpsN_VEF79730.1	98.361	61	1	0	1	61	1	61	1.03e-44	126
Svestibularis_RpsN_VED89748.1	Smitis_RpsN_ALD67437.1	98.361	61	1	0	1	61	1	61	1.03e-44	126
Svestibularis_RpsN_VED89748.1	Sintermedius_RpsN_SQH52680.1	98.361	61	1	0	1	61	1	61	1.03e-44	126
Svestibularis_RpsN_VED89748.1	Sgordonii_RpsN_QWZ57861.1	98.361	61	1	0	1	61	1	61	1.03e-44	126
Svestibularis_RpsN_VED89748.1	Scristatus_RpsN_SQG31493.1	98.361	61	1	0	1	61	1	61	1.03e-44	126
Smutans_RpsN_QXB88290.1	Smutans_RpsN_QXB88290.1	100	61	0	0	1	61	1	61	1.65e-44	125
Scristatus_RpsN_SQG31493.1	Smutans_RpsN_QXB88290.1	96.721	61	2	0	1	61	1	61	5.72e-44	124
Sgordonii_RpsN_QWZ57861.1	Smutans_RpsN_QXB88290.1	96.721	61	2	0	1	61	1	61	5.72e-44	124
Sintermedius_RpsN_SQH52680.1	Smutans_RpsN_QXB88290.1	96.721	61	2	0	1	61	1	61	5.72e-44	124
Smitis_RpsN_ALD67437.1	Smutans_RpsN_QXB88290.1	96.721	61	2	0	1	61	1	61	5.72e-44	124
Smutans_RpsN_QXB88290.1	Ssanguinis_RpsN_SQG31273.1	96.721	61	2	0	1	61	1	61	5.72e-44	124
Smutans_RpsN_QXB88290.1	Soralis_RpsN_VEF79730.1	96.721	61	2	0	1	61	1	61	5.72e-44	124
Smutans_RpsN_QXB88290.1	Smitis_RpsN_ALD67437.1	96.721	61	2	0	1	61	1	61	5.72e-44	124
Smutans_RpsN_QXB88290.1	Sintermedius_RpsN_SQH52680.1	96.721	61	2	0	1	61	1	61	5.72e-44	124
Smutans_RpsN_QXB88290.1	Sgordonii_RpsN_QWZ57861.1	96.721	61	2	0	1	61	1	61	5.72e-44	124
Smutans_RpsN_QXB88290.1	Scristatus_RpsN_SQG31493.1	96.721	61	2	0	1	61	1	61	5.72e-44	124
Soralis_RpsN_VEF79730.1	Smutans_RpsN_QXB88290.1	96.721	61	2	0	1	61	1	61	5.72e-44	124
Ssanguinis_RpsN_SQG31273.1	Smutans_RpsN_QXB88290.1	96.721	61	2	0	1	61	1	61	5.72e-44	124
Sinfantis_RpsN_EFX36203.1	Smutans_RpsN_QXB88290.1	95.082	61	3	0	1	61	1	61	1.39e-43	123
Smutans_RpsN_QXB88290.1	Svestibularis_RpsN_VED89748.1	95.082	61	3	0	1	61	1	61	1.39e-43	123
Smutans_RpsN_QXB88290.1	Sparasanguinis_RpsN_AEH56631.1	95.082	61	3	0	1	61	1	61	1.39e-43	123
Smutans_RpsN_QXB88290.1	Sinfantis_RpsN_EFX36203.1	95.082	61	3	0	1	61	1	61	1.39e-43	123
Sparasanguinis_RpsN_AEH56631.1	Smutans_RpsN_QXB88290.1	95.082	61	3	0	1	61	1	61	1.39e-43	123
Svestibularis_RpsN_VED89748.1	Smutans_RpsN_QXB88290.1	95.082	61	3	0	1	61	1	61	1.39e-43	123
Spneumoniae_RpsN2_COT02165.1	Spyogenes_RpsN2_SQF22490.1	60.674	89	35	0	1	89	1	89	2.13e-41	120
Spseudopneumoniae_RpsN2_AEL09812.1	Spyogenes_RpsN2_SQF22490.1	60.674	89	35	0	1	89	1	89	2.13e-41	120
Spyogenes_RpsN2_SQF22490.1	Spseudopneumoniae_RpsN2_AEL09812.1	60.674	89	35	0	1	89	1	89	2.13e-41	120
Spyogenes_RpsN2_SQF22490.1	Spneumoniae_RpsN2_COT02165.1	60.674	89	35	0	1	89	1	89	2.13e-41	120
Llactis_RpsN_AWN66791.1	Svestibularis_RpsN_VED89748.1	88.525	61	7	0	1	61	1	61	9.16e-42	119
Llactis_RpsN_AWN66791.1	Sparasanguinis_RpsN_AEH56631.1	88.525	61	7	0	1	61	1	61	9.16e-42	119
Llactis_RpsN_AWN66791.1	Sinfantis_RpsN_EFX36203.1	88.525	61	7	0	1	61	1	61	9.16e-42	119
Sinfantis_RpsN_EFX36203.1	Llactis_RpsN_AWN66791.1	88.525	61	7	0	1	61	1	61	9.16e-42	119
Sinfantis_RpsN_EFX36203.1	Ssalivarius_RpsN_CCB96269.1	100	56	0	0	6	61	1	56	9.39e-42	119
Sparasanguinis_RpsN_AEH56631.1	Llactis_RpsN_AWN66791.1	88.525	61	7	0	1	61	1	61	9.16e-42	119
Sparasanguinis_RpsN_AEH56631.1	Ssalivarius_RpsN_CCB96269.1	100	56	0	0	6	61	1	56	9.39e-42	119
Ssalivarius_RpsN_CCB96269.1	Svestibularis_RpsN_VED89748.1	100	56	0	0	1	56	6	61	8.62e-42	119
Ssalivarius_RpsN_CCB96269.1	Sparasanguinis_RpsN_AEH56631.1	100	56	0	0	1	56	6	61	8.62e-42	119
Ssalivarius_RpsN_CCB96269.1	Sinfantis_RpsN_EFX36203.1	100	56	0	0	1	56	6	61	8.62e-42	119
Svestibularis_RpsN_VED89748.1	Llactis_RpsN_AWN66791.1	88.525	61	7	0	1	61	1	61	9.16e-42	119
Svestibularis_RpsN_VED89748.1	Ssalivarius_RpsN_CCB96269.1	100	56	0	0	6	61	1	56	9.39e-42	119
Spyogenes_RpsN_SQF22301.1	Spyogenes_RpsN_SQF22301.1	100	56	0	0	1	56	1	56	1.53e-41	118
Ssalivarius_RpsN_CCB96269.1	Ssalivarius_RpsN_CCB96269.1	100	56	0	0	1	56	1	56	1.66e-41	118
Llactis_RpsN_AWN66791.1	Ssanguinis_RpsN_SQG31273.1	86.885	61	8	0	1	61	1	61	2.66e-41	117
Llactis_RpsN_AWN66791.1	Soralis_RpsN_VEF79730.1	86.885	61	8	0	1	61	1	61	2.66e-41	117
Llactis_RpsN_AWN66791.1	Smitis_RpsN_ALD67437.1	86.885	61	8	0	1	61	1	61	2.66e-41	117
Llactis_RpsN_AWN66791.1	Sintermedius_RpsN_SQH52680.1	86.885	61	8	0	1	61	1	61	2.66e-41	117
Llactis_RpsN_AWN66791.1	Sgordonii_RpsN_QWZ57861.1	86.885	61	8	0	1	61	1	61	2.66e-41	117
Llactis_RpsN_AWN66791.1	Scristatus_RpsN_SQG31493.1	86.885	61	8	0	1	61	1	61	2.66e-41	117
Scristatus_RpsN_SQG31493.1	Ssalivarius_RpsN_CCB96269.1	98.214	56	1	0	6	61	1	56	2.5e-41	117
Scristatus_RpsN_SQG31493.1	Llactis_RpsN_AWN66791.1	86.885	61	8	0	1	61	1	61	2.66e-41	117
Sgordonii_RpsN_QWZ57861.1	Ssalivarius_RpsN_CCB96269.1	98.214	56	1	0	6	61	1	56	2.5e-41	117
Sgordonii_RpsN_QWZ57861.1	Llactis_RpsN_AWN66791.1	86.885	61	8	0	1	61	1	61	2.66e-41	117
Sintermedius_RpsN_SQH52680.1	Ssalivarius_RpsN_CCB96269.1	98.214	56	1	0	6	61	1	56	2.5e-41	117
Sintermedius_RpsN_SQH52680.1	Llactis_RpsN_AWN66791.1	86.885	61	8	0	1	61	1	61	2.66e-41	117
Smitis_RpsN_ALD67437.1	Ssalivarius_RpsN_CCB96269.1	98.214	56	1	0	6	61	1	56	2.5e-41	117
Smitis_RpsN_ALD67437.1	Llactis_RpsN_AWN66791.1	86.885	61	8	0	1	61	1	61	2.66e-41	117
Soralis_RpsN_VEF79730.1	Ssalivarius_RpsN_CCB96269.1	98.214	56	1	0	6	61	1	56	2.5e-41	117
Soralis_RpsN_VEF79730.1	Llactis_RpsN_AWN66791.1	86.885	61	8	0	1	61	1	61	2.66e-41	117
Ssalivarius_RpsN_CCB96269.1	Ssanguinis_RpsN_SQG31273.1	98.214	56	1	0	1	56	6	61	2.29e-41	117
Ssalivarius_RpsN_CCB96269.1	Soralis_RpsN_VEF79730.1	98.214	56	1	0	1	56	6	61	2.29e-41	117
Ssalivarius_RpsN_CCB96269.1	Smitis_RpsN_ALD67437.1	98.214	56	1	0	1	56	6	61	2.29e-41	117
Ssalivarius_RpsN_CCB96269.1	Sintermedius_RpsN_SQH52680.1	98.214	56	1	0	1	56	6	61	2.29e-41	117
Ssalivarius_RpsN_CCB96269.1	Sgordonii_RpsN_QWZ57861.1	98.214	56	1	0	1	56	6	61	2.29e-41	117
Ssalivarius_RpsN_CCB96269.1	Scristatus_RpsN_SQG31493.1	98.214	56	1	0	1	56	6	61	2.29e-41	117
Ssanguinis_RpsN_SQG31273.1	Ssalivarius_RpsN_CCB96269.1	98.214	56	1	0	6	61	1	56	2.5e-41	117
Ssanguinis_RpsN_SQG31273.1	Llactis_RpsN_AWN66791.1	86.885	61	8	0	1	61	1	61	2.66e-41	117
Llactis_RpsN_AWN66791.1	Smutans_RpsN_QXB88290.1	86.885	61	8	0	1	61	1	61	1.17e-40	116
Smutans_RpsN_QXB88290.1	Llactis_RpsN_AWN66791.1	86.885	61	8	0	1	61	1	61	1.17e-40	116
Smutans_RpsN_QXB88290.1	Ssalivarius_RpsN_CCB96269.1	94.643	56	3	0	6	61	1	56	2.57e-40	115
Ssalivarius_RpsN_CCB96269.1	Smutans_RpsN_QXB88290.1	94.643	56	3	0	1	56	6	61	2.35e-40	115
Spyogenes_RpsN2_SQF22490.1	Llactis_RpsN2_AWN65453.1	67.416	89	29	0	1	89	1	89	1.55e-39	115
Scristatus_RpsN_SQG31493.1	Spyogenes_RpsN_SQF22301.1	96.429	56	2	0	6	61	1	56	5.41e-40	114
Sgordonii_RpsN_QWZ57861.1	Spyogenes_RpsN_SQF22301.1	96.429	56	2	0	6	61	1	56	5.41e-40	114
Sintermedius_RpsN_SQH52680.1	Spyogenes_RpsN_SQF22301.1	96.429	56	2	0	6	61	1	56	5.41e-40	114
Smitis_RpsN_ALD67437.1	Spyogenes_RpsN_SQF22301.1	96.429	56	2	0	6	61	1	56	5.41e-40	114
Soralis_RpsN_VEF79730.1	Spyogenes_RpsN_SQF22301.1	96.429	56	2	0	6	61	1	56	5.41e-40	114
Spyogenes_RpsN_SQF22301.1	Ssanguinis_RpsN_SQG31273.1	96.429	56	2	0	1	56	6	61	4.97e-40	114
Spyogenes_RpsN_SQF22301.1	Soralis_RpsN_VEF79730.1	96.429	56	2	0	1	56	6	61	4.97e-40	114
Spyogenes_RpsN_SQF22301.1	Smitis_RpsN_ALD67437.1	96.429	56	2	0	1	56	6	61	4.97e-40	114
Spyogenes_RpsN_SQF22301.1	Sintermedius_RpsN_SQH52680.1	96.429	56	2	0	1	56	6	61	4.97e-40	114
Spyogenes_RpsN_SQF22301.1	Sgordonii_RpsN_QWZ57861.1	96.429	56	2	0	1	56	6	61	4.97e-40	114
Spyogenes_RpsN_SQF22301.1	Scristatus_RpsN_SQG31493.1	96.429	56	2	0	1	56	6	61	4.97e-40	114
Ssanguinis_RpsN_SQG31273.1	Spyogenes_RpsN_SQF22301.1	96.429	56	2	0	6	61	1	56	5.41e-40	114
Sinfantis_RpsN_EFX36203.1	Spyogenes_RpsN_SQF22301.1	94.643	56	3	0	6	61	1	56	1.54e-39	113
Sparasanguinis_RpsN_AEH56631.1	Spyogenes_RpsN_SQF22301.1	94.643	56	3	0	6	61	1	56	1.54e-39	113
Spyogenes_RpsN_SQF22301.1	Svestibularis_RpsN_VED89748.1	94.643	56	3	0	1	56	6	61	1.41e-39	113
Spyogenes_RpsN_SQF22301.1	Sparasanguinis_RpsN_AEH56631.1	94.643	56	3	0	1	56	6	61	1.41e-39	113
Spyogenes_RpsN_SQF22301.1	Sinfantis_RpsN_EFX36203.1	94.643	56	3	0	1	56	6	61	1.41e-39	113
Svestibularis_RpsN_VED89748.1	Spyogenes_RpsN_SQF22301.1	94.643	56	3	0	6	61	1	56	1.54e-39	113
Smutans_RpsN_QXB88290.1	Spyogenes_RpsN_SQF22301.1	92.857	56	4	0	6	61	1	56	5.56e-39	112
Spyogenes_RpsN_SQF22301.1	Ssalivarius_RpsN_CCB96269.1	94.643	56	3	0	1	56	1	56	2.1e-39	112
Spyogenes_RpsN_SQF22301.1	Smutans_RpsN_QXB88290.1	92.857	56	4	0	1	56	6	61	5.1e-39	112
Ssalivarius_RpsN_CCB96269.1	Spyogenes_RpsN_SQF22301.1	94.643	56	3	0	1	56	1	56	2.1e-39	112
Llactis_RpsN_AWN66791.1	Ssalivarius_RpsN_CCB96269.1	87.5	56	7	0	6	61	1	56	2.24e-38	110
Ssalivarius_RpsN_CCB96269.1	Llactis_RpsN_AWN66791.1	87.5	56	7	0	1	56	6	61	2.06e-38	110
Llactis_RpsN_AWN66791.1	Spyogenes_RpsN_SQF22301.1	83.929	56	9	0	6	61	1	56	1.65e-36	105
Spyogenes_RpsN_SQF22301.1	Llactis_RpsN_AWN66791.1	83.929	56	9	0	1	56	6	61	1.51e-36	105
Llactis_RpsN2_AWN65453.1	Spseudopneumoniae_RpsN2_AEL09812.1	53.933	89	41	0	1	89	1	89	9.25e-35	103
Llactis_RpsN2_AWN65453.1	Spneumoniae_RpsN2_COT02165.1	53.933	89	41	0	1	89	1	89	9.25e-35	103
Spneumoniae_RpsN2_COT02165.1	Llactis_RpsN2_AWN65453.1	53.933	89	41	0	1	89	1	89	1.53e-30	92.8
Spseudopneumoniae_RpsN2_AEL09812.1	Llactis_RpsN2_AWN65453.1	53.933	89	41	0	1	89	1	89	1.53e-30	92.8
Scristatus_RpsN_SQG31493.1	Spseudopneumoniae_RpsN2_AEL09812.1	61.404	57	18	1	5	61	37	89	4.69e-24	75.1
Scristatus_RpsN_SQG31493.1	Spneumoniae_RpsN2_COT02165.1	61.404	57	18	1	5	61	37	89	4.69e-24	75.1
Sgordonii_RpsN_QWZ57861.1	Spseudopneumoniae_RpsN2_AEL09812.1	61.404	57	18	1	5	61	37	89	4.69e-24	75.1
Sgordonii_RpsN_QWZ57861.1	Spneumoniae_RpsN2_COT02165.1	61.404	57	18	1	5	61	37	89	4.69e-24	75.1
Sintermedius_RpsN_SQH52680.1	Spseudopneumoniae_RpsN2_AEL09812.1	61.404	57	18	1	5	61	37	89	4.69e-24	75.1
Sintermedius_RpsN_SQH52680.1	Spneumoniae_RpsN2_COT02165.1	61.404	57	18	1	5	61	37	89	4.69e-24	75.1
Smitis_RpsN_ALD67437.1	Spseudopneumoniae_RpsN2_AEL09812.1	61.404	57	18	1	5	61	37	89	4.69e-24	75.1
Smitis_RpsN_ALD67437.1	Spneumoniae_RpsN2_COT02165.1	61.404	57	18	1	5	61	37	89	4.69e-24	75.1
Smutans_RpsN_QXB88290.1	Spseudopneumoniae_RpsN2_AEL09812.1	67.925	53	16	1	10	61	37	89	4.58e-24	75.1
Smutans_RpsN_QXB88290.1	Spneumoniae_RpsN2_COT02165.1	67.925	53	16	1	10	61	37	89	4.58e-24	75.1
Soralis_RpsN_VEF79730.1	Spseudopneumoniae_RpsN2_AEL09812.1	61.404	57	18	1	5	61	37	89	4.69e-24	75.1
Soralis_RpsN_VEF79730.1	Spneumoniae_RpsN2_COT02165.1	61.404	57	18	1	5	61	37	89	4.69e-24	75.1
Ssanguinis_RpsN_SQG31273.1	Spseudopneumoniae_RpsN2_AEL09812.1	61.404	57	18	1	5	61	37	89	4.69e-24	75.1
Ssanguinis_RpsN_SQG31273.1	Spneumoniae_RpsN2_COT02165.1	61.404	57	18	1	5	61	37	89	4.69e-24	75.1
Spneumoniae_RpsN2_COT02165.1	Smutans_RpsN_QXB88290.1	67.925	53	16	1	37	89	10	61	6.69e-24	75.1
Spneumoniae_RpsN2_COT02165.1	Ssanguinis_RpsN_SQG31273.1	61.404	57	18	1	37	89	5	61	6.84e-24	75.1
Spneumoniae_RpsN2_COT02165.1	Soralis_RpsN_VEF79730.1	61.404	57	18	1	37	89	5	61	6.84e-24	75.1
Spneumoniae_RpsN2_COT02165.1	Smitis_RpsN_ALD67437.1	61.404	57	18	1	37	89	5	61	6.84e-24	75.1
Spneumoniae_RpsN2_COT02165.1	Sintermedius_RpsN_SQH52680.1	61.404	57	18	1	37	89	5	61	6.84e-24	75.1
Spneumoniae_RpsN2_COT02165.1	Sgordonii_RpsN_QWZ57861.1	61.404	57	18	1	37	89	5	61	6.84e-24	75.1
Spneumoniae_RpsN2_COT02165.1	Scristatus_RpsN_SQG31493.1	61.404	57	18	1	37	89	5	61	6.84e-24	75.1
Spseudopneumoniae_RpsN2_AEL09812.1	Smutans_RpsN_QXB88290.1	67.925	53	16	1	37	89	10	61	6.69e-24	75.1
Spseudopneumoniae_RpsN2_AEL09812.1	Ssanguinis_RpsN_SQG31273.1	61.404	57	18	1	37	89	5	61	6.84e-24	75.1
Spseudopneumoniae_RpsN2_AEL09812.1	Soralis_RpsN_VEF79730.1	61.404	57	18	1	37	89	5	61	6.84e-24	75.1
Spseudopneumoniae_RpsN2_AEL09812.1	Smitis_RpsN_ALD67437.1	61.404	57	18	1	37	89	5	61	6.84e-24	75.1
Spseudopneumoniae_RpsN2_AEL09812.1	Sintermedius_RpsN_SQH52680.1	61.404	57	18	1	37	89	5	61	6.84e-24	75.1
Spseudopneumoniae_RpsN2_AEL09812.1	Sgordonii_RpsN_QWZ57861.1	61.404	57	18	1	37	89	5	61	6.84e-24	75.1
Spseudopneumoniae_RpsN2_AEL09812.1	Scristatus_RpsN_SQG31493.1	61.404	57	18	1	37	89	5	61	6.84e-24	75.1
Sinfantis_RpsN_EFX36203.1	Spseudopneumoniae_RpsN2_AEL09812.1	61.404	57	18	1	5	61	37	89	6.65e-24	74.7
Sinfantis_RpsN_EFX36203.1	Spneumoniae_RpsN2_COT02165.1	61.404	57	18	1	5	61	37	89	6.65e-24	74.7
Sparasanguinis_RpsN_AEH56631.1	Spseudopneumoniae_RpsN2_AEL09812.1	61.404	57	18	1	5	61	37	89	6.65e-24	74.7
Sparasanguinis_RpsN_AEH56631.1	Spneumoniae_RpsN2_COT02165.1	61.404	57	18	1	5	61	37	89	6.65e-24	74.7
Svestibularis_RpsN_VED89748.1	Spseudopneumoniae_RpsN2_AEL09812.1	61.404	57	18	1	5	61	37	89	6.65e-24	74.7
Svestibularis_RpsN_VED89748.1	Spneumoniae_RpsN2_COT02165.1	61.404	57	18	1	5	61	37	89	6.65e-24	74.7
Spneumoniae_RpsN2_COT02165.1	Svestibularis_RpsN_VED89748.1	61.404	57	18	1	37	89	5	61	9.71e-24	74.7
Spneumoniae_RpsN2_COT02165.1	Sparasanguinis_RpsN_AEH56631.1	61.404	57	18	1	37	89	5	61	9.71e-24	74.7
Spneumoniae_RpsN2_COT02165.1	Sinfantis_RpsN_EFX36203.1	61.404	57	18	1	37	89	5	61	9.71e-24	74.7
Spseudopneumoniae_RpsN2_AEL09812.1	Svestibularis_RpsN_VED89748.1	61.404	57	18	1	37	89	5	61	9.71e-24	74.7
Spseudopneumoniae_RpsN2_AEL09812.1	Sparasanguinis_RpsN_AEH56631.1	61.404	57	18	1	37	89	5	61	9.71e-24	74.7
Spseudopneumoniae_RpsN2_AEL09812.1	Sinfantis_RpsN_EFX36203.1	61.404	57	18	1	37	89	5	61	9.71e-24	74.7
Ssalivarius_RpsN_CCB96269.1	Spseudopneumoniae_RpsN2_AEL09812.1	72.727	44	12	0	13	56	46	89	1.18e-23	73.9
Ssalivarius_RpsN_CCB96269.1	Spneumoniae_RpsN2_COT02165.1	72.727	44	12	0	13	56	46	89	1.18e-23	73.9
Spneumoniae_RpsN2_COT02165.1	Ssalivarius_RpsN_CCB96269.1	72.727	44	12	0	46	89	13	56	1.87e-23	73.9
Spseudopneumoniae_RpsN2_AEL09812.1	Ssalivarius_RpsN_CCB96269.1	72.727	44	12	0	46	89	13	56	1.87e-23	73.9
Spyogenes_RpsN_SQF22301.1	Spseudopneumoniae_RpsN2_AEL09812.1	70.455	44	13	0	13	56	46	89	5.63e-23	72.4
Spyogenes_RpsN_SQF22301.1	Spneumoniae_RpsN2_COT02165.1	70.455	44	13	0	13	56	46	89	5.63e-23	72.4
Spneumoniae_RpsN2_COT02165.1	Spyogenes_RpsN_SQF22301.1	70.455	44	13	0	46	89	13	56	8.95e-23	72.4
Spseudopneumoniae_RpsN2_AEL09812.1	Spyogenes_RpsN_SQF22301.1	70.455	44	13	0	46	89	13	56	8.95e-23	72.4
Llactis_RpsN_AWN66791.1	Spseudopneumoniae_RpsN2_AEL09812.1	68.182	44	14	0	18	61	46	89	9.78e-22	69.3
Llactis_RpsN_AWN66791.1	Spneumoniae_RpsN2_COT02165.1	68.182	44	14	0	18	61	46	89	9.78e-22	69.3
Spneumoniae_RpsN2_COT02165.1	Llactis_RpsN_AWN66791.1	68.182	44	14	0	46	89	18	61	1.43e-21	69.3
Spseudopneumoniae_RpsN2_AEL09812.1	Llactis_RpsN_AWN66791.1	68.182	44	14	0	46	89	18	61	1.43e-21	69.3
Smutans_RpsN_QXB88290.1	Spyogenes_RpsN2_SQF22490.1	60	40	16	0	22	61	50	89	7.01e-18	59.7
Spyogenes_RpsN2_SQF22490.1	Smutans_RpsN_QXB88290.1	60	40	16	0	50	89	22	61	1.02e-17	59.7
Scristatus_RpsN_SQG31493.1	Spyogenes_RpsN2_SQF22490.1	60	40	16	0	22	61	50	89	9.01e-18	59.3
Sgordonii_RpsN_QWZ57861.1	Spyogenes_RpsN2_SQF22490.1	60	40	16	0	22	61	50	89	9.01e-18	59.3
Sintermedius_RpsN_SQH52680.1	Spyogenes_RpsN2_SQF22490.1	60	40	16	0	22	61	50	89	9.01e-18	59.3
Smitis_RpsN_ALD67437.1	Spyogenes_RpsN2_SQF22490.1	60	40	16	0	22	61	50	89	9.01e-18	59.3
Soralis_RpsN_VEF79730.1	Spyogenes_RpsN2_SQF22490.1	60	40	16	0	22	61	50	89	9.01e-18	59.3
Ssanguinis_RpsN_SQG31273.1	Spyogenes_RpsN2_SQF22490.1	60	40	16	0	22	61	50	89	9.01e-18	59.3
Spyogenes_RpsN2_SQF22490.1	Ssanguinis_RpsN_SQG31273.1	60	40	16	0	50	89	22	61	1.31e-17	59.3
Spyogenes_RpsN2_SQF22490.1	Soralis_RpsN_VEF79730.1	60	40	16	0	50	89	22	61	1.31e-17	59.3
Spyogenes_RpsN2_SQF22490.1	Smitis_RpsN_ALD67437.1	60	40	16	0	50	89	22	61	1.31e-17	59.3
Spyogenes_RpsN2_SQF22490.1	Sintermedius_RpsN_SQH52680.1	60	40	16	0	50	89	22	61	1.31e-17	59.3
Spyogenes_RpsN2_SQF22490.1	Sgordonii_RpsN_QWZ57861.1	60	40	16	0	50	89	22	61	1.31e-17	59.3
Spyogenes_RpsN2_SQF22490.1	Scristatus_RpsN_SQG31493.1	60	40	16	0	50	89	22	61	1.31e-17	59.3
Sinfantis_RpsN_EFX36203.1	Spyogenes_RpsN2_SQF22490.1	60	40	16	0	22	61	50	89	1.15e-17	58.9
Sparasanguinis_RpsN_AEH56631.1	Spyogenes_RpsN2_SQF22490.1	60	40	16	0	22	61	50	89	1.15e-17	58.9
Ssalivarius_RpsN_CCB96269.1	Spyogenes_RpsN2_SQF22490.1	60	40	16	0	17	56	50	89	1.21e-17	58.9
Svestibularis_RpsN_VED89748.1	Spyogenes_RpsN2_SQF22490.1	60	40	16	0	22	61	50	89	1.15e-17	58.9
Spyogenes_RpsN2_SQF22490.1	Svestibularis_RpsN_VED89748.1	60	40	16	0	50	89	22	61	1.67e-17	58.9
Spyogenes_RpsN2_SQF22490.1	Sparasanguinis_RpsN_AEH56631.1	60	40	16	0	50	89	22	61	1.67e-17	58.9
Spyogenes_RpsN2_SQF22490.1	Sinfantis_RpsN_EFX36203.1	60	40	16	0	50	89	22	61	1.67e-17	58.9
Spyogenes_RpsN2_SQF22490.1	Ssalivarius_RpsN_CCB96269.1	60	40	16	0	50	89	17	56	1.93e-17	58.9
Spyogenes_RpsN_SQF22301.1	Spyogenes_RpsN2_SQF22490.1	57.5	40	17	0	17	56	50	89	6.82e-17	57
Spyogenes_RpsN2_SQF22490.1	Spyogenes_RpsN_SQF22301.1	57.5	40	17	0	50	89	17	56	1.08e-16	57
Llactis_RpsN_AWN66791.1	Spyogenes_RpsN2_SQF22490.1	60	40	16	0	22	61	50	89	3.06e-16	55.5
Spyogenes_RpsN2_SQF22490.1	Llactis_RpsN_AWN66791.1	60	40	16	0	50	89	22	61	4.46e-16	55.5
Spyogenes_RpsN_SQF22301.1	Llactis_RpsN2_AWN65453.1	47.826	46	24	0	11	56	44	89	3.53e-14	50.1
Llactis_RpsN2_AWN65453.1	Spyogenes_RpsN_SQF22301.1	47.826	46	24	0	44	89	11	56	4.87e-14	50.1
Llactis_RpsN2_AWN65453.1	Ssanguinis_RpsN_SQG31273.1	58.824	34	14	0	56	89	28	61	8.8e-14	49.7
Llactis_RpsN2_AWN65453.1	Soralis_RpsN_VEF79730.1	58.824	34	14	0	56	89	28	61	8.8e-14	49.7
Llactis_RpsN2_AWN65453.1	Smitis_RpsN_ALD67437.1	58.824	34	14	0	56	89	28	61	8.8e-14	49.7
Llactis_RpsN2_AWN65453.1	Sintermedius_RpsN_SQH52680.1	58.824	34	14	0	56	89	28	61	8.8e-14	49.7
Llactis_RpsN2_AWN65453.1	Sgordonii_RpsN_QWZ57861.1	58.824	34	14	0	56	89	28	61	8.8e-14	49.7
Llactis_RpsN2_AWN65453.1	Scristatus_RpsN_SQG31493.1	58.824	34	14	0	56	89	28	61	8.8e-14	49.7
Llactis_RpsN2_AWN65453.1	Smutans_RpsN_QXB88290.1	58.824	34	14	0	56	89	28	61	8.9e-14	49.7
Scristatus_RpsN_SQG31493.1	Llactis_RpsN2_AWN65453.1	58.824	34	14	0	28	61	56	89	8.01e-14	49.3
Sgordonii_RpsN_QWZ57861.1	Llactis_RpsN2_AWN65453.1	58.824	34	14	0	28	61	56	89	8.01e-14	49.3
Sinfantis_RpsN_EFX36203.1	Llactis_RpsN2_AWN65453.1	58.824	34	14	0	28	61	56	89	8.64e-14	49.3
Sintermedius_RpsN_SQH52680.1	Llactis_RpsN2_AWN65453.1	58.824	34	14	0	28	61	56	89	8.01e-14	49.3
Smitis_RpsN_ALD67437.1	Llactis_RpsN2_AWN65453.1	58.824	34	14	0	28	61	56	89	8.01e-14	49.3
Smutans_RpsN_QXB88290.1	Llactis_RpsN2_AWN65453.1	58.824	34	14	0	28	61	56	89	8.01e-14	49.3
Soralis_RpsN_VEF79730.1	Llactis_RpsN2_AWN65453.1	58.824	34	14	0	28	61	56	89	8.01e-14	49.3
Sparasanguinis_RpsN_AEH56631.1	Llactis_RpsN2_AWN65453.1	58.824	34	14	0	28	61	56	89	8.64e-14	49.3
Ssalivarius_RpsN_CCB96269.1	Llactis_RpsN2_AWN65453.1	58.824	34	14	0	23	56	56	89	7.81e-14	49.3
Ssanguinis_RpsN_SQG31273.1	Llactis_RpsN2_AWN65453.1	58.824	34	14	0	28	61	56	89	8.01e-14	49.3
Svestibularis_RpsN_VED89748.1	Llactis_RpsN2_AWN65453.1	58.824	34	14	0	28	61	56	89	8.64e-14	49.3
Llactis_RpsN2_AWN65453.1	Ssalivarius_RpsN_CCB96269.1	58.824	34	14	0	56	89	23	56	9.88e-14	49.3
Llactis_RpsN2_AWN65453.1	Svestibularis_RpsN_VED89748.1	58.824	34	14	0	56	89	28	61	1e-13	49.3
Llactis_RpsN2_AWN65453.1	Sparasanguinis_RpsN_AEH56631.1	58.824	34	14	0	56	89	28	61	1e-13	49.3
Llactis_RpsN2_AWN65453.1	Sinfantis_RpsN_EFX36203.1	58.824	34	14	0	56	89	28	61	1e-13	49.3
Llactis_RpsN_AWN66791.1	Llactis_RpsN2_AWN65453.1	52.941	34	16	0	28	61	56	89	7.44e-13	47
Llactis_RpsN2_AWN65453.1	Llactis_RpsN_AWN66791.1	52.941	34	16	0	56	89	28	61	8.83e-13	47
Llactis_RpsN_AWN66791.1	Spyogenes_RpsN2_SQF22490.1	35.714	14	9	0	45	58	25	38	4.4	13.5
Spyogenes_RpsN2_SQF22490.1	Llactis_RpsN_AWN66791.1	35.714	14	9	0	25	38	45	58	6.4	13.5
Ssalivarius_RpsN_CCB96269.1	Spyogenes_RpsN2_SQF22490.1	35.714	14	9	0	40	53	25	38	7.4	12.7
